# Supplementary material for: The microbiota of the surface, dermis and subcutaneous tissue of dog skin
Source: Anim Microbiome. 2020 Sep 22;2:34. doi: 10.1186/s42523-020-00050-8 (PMC7807805; doi:10.1186/s42523-020-00050-8)
Supplement: Supplementary file 2 — Additional file 2. Concentration after 16S rRNA V4 amplification and sequencing depth of each sample. [file 42523_2020_50_MOESM2_ESM.xlsx]

## Sheet: Hoja1
Sample_ID	conc. after V4 amplification (ng/uL)	Raw sequencing depth	Final sequencing depth (filtered)	% of initial seqs after filtering	Description
D1SK	18.6	43343	40352	0.930992	Dog 1 - Skin surface
D2SK	8.74	48978	47749	0.974907	Dog 2 - Skin surface
D3SK	9.28	47133	46630	0.989328	Dog 3 - Skin surface
D4SK	13.7	41667	31632	0.759162	Dog 4 - Skin surface
D5SK	4.24	21756	19994	0.919011	Dog 5 - Skin surface
D6SK	0.39	18034	14431	0.800211	Dog 6 - Skin surface
D7SK	13.5	68490	67314	0.98283	Dog 7 - Skin surface
D1EP	0.726	29354	19673	0.670198	Dog 1 - Epidermis
D2EP	0.662	13245	9050	0.683277	Dog 2 - Epidermis
D3EP	0.598	38203	15367	0.402246	Dog 3 - Epidermis
D4EP	0.444	25514	11105	0.435251	Dog 4 - Epidermis
D5EP	0.604	36157	12953	0.358243	Dog 5 - Epidermis
D6EP	0.694	19424	12895	0.663869	Dog 6 - Epidermis
D7EP	0.514	34499	24318	0.70489	Dog 7 - Epidermis
D1DE	1.25	27929	20098	0.71961	Dog 1 - Dermis
D2DE	0.422	31015	14523	0.468257	Dog 2 - Dermis
D3DE	0.54	43448	23716	0.545848	Dog 3 - Dermis
D4DE	0.754	30228	16416	0.543073	Dog 4 - Dermis
D5DE	0.368	28895	13581	0.470012	Dog 5 - Dermis
D6DE	0.426	15461	7446	0.481599	Dog 6 - Dermis
D7DE	2.32	19801	16792	0.848038	Dog 7 - Dermis
D1SU	0.918	22405	13838	0.61763	Dog 1 - Subcutaneous tissue
D2SU	0.304	30054	15522	0.51647	Dog 2 - Subcutaneous tissue
D3SU	0.41	16354	6057	0.370368	Dog 3 - Subcutaneous tissue
D4SU	0.406	34687	22108	0.637357	Dog 4 - Subcutaneous tissue
D5SU	0.596	30752	9500	0.308923	Dog 5 - Subcutaneous tissue
D6SU	0.358	32613	16319	0.500383	Dog 6 - Subcutaneous tissue
D7SU	1.29	28456	18857	0.662672	Dog 7 - Subcutaneous tissue
D1BL	0.642	23193	10180	0.438926	Dog 1 - Environmental blank
D2BL	0.34	18129	7216	0.398036	Dog 2 - Environmental blank
D3BL	0.386	24141	7695	0.318752	Dog 3 - Environmental blank
D4BL	0.708	51364	28550	0.555837	Dog 4 - Environmental blank
D5BL	0.102	5427	2598	0.478718	Dog 5 - Environmental blank
D6BL	0.328	31477	14734	0.468088	Dog 6 - Environmental blank
D7BL	0.498	27168	9702	0.357111	Dog 7 - Environmental blank
BLEX1-2	0.202	33553	11099	0.33079	Batch dog 1 and 2 - Extraction blank
BLEX3-6	0.4	35073	14613	0.416645	Batch dog 3 and 6 - Extraction blank
BLEX4-5	0.224	35020	20469	0.584495	Batch dog 4 and 5 - Extraction blank
BLEX7	0.66	30562	13257	0.433774	Dog 7 - Extraction blank
NTC	0.296	46905	2918	0.0622109	No Template Control (NTC)
