# Supplementary material for: The microbiota of the surface, dermis and subcutaneous tissue of dog skin
Source: Anim Microbiome. 2020 Sep 22;2:34. doi: 10.1186/s42523-020-00050-8 (PMC7807805; doi:10.1186/s42523-020-00050-8)
Supplement: Supplementary file 4 — Additional file 4. PERMANOVA pairwise comparisons on beta diversity metrics. [file 42523_2020_50_MOESM4_ESM.xlsx]

## Sheet: BC_PERMANOVA
Group 1	Group 2	Sample size	Permutations	pseudo-F	p-value	q-value
Blank	Blank_ext	10	999	1.01454	0.383	0.5745
Blank	Dermis	13	999	0.764861	0.917	0.95
Blank	Epidermis	13	999	0.80037	0.804	0.927692
Blank	Skin	13	999	4.02897	0.001	0.005
Blank	Subcutis	13	999	1.28375	0.081	0.173571
Blank_ext	Dermis	11	999	1.13424	0.214	0.356667
Blank_ext	Epidermis	11	999	0.837131	0.725	0.90625
Blank_ext	Skin	11	999	2.78615	0.003	0.009
Blank_ext	Subcutis	11	999	1.43961	0.01	0.025
Dermis	Epidermis	14	999	0.730973	0.95	0.95
Dermis	Skin	14	999	4.06748	0.002	0.0075
Dermis	Subcutis	14	999	1.17996	0.167	0.313125
Epidermis	Skin	14	999	3.19101	0.001	0.005
Epidermis	Subcutis	14	999	0.895958	0.722	0.90625
Skin	Subcutis	14	999	4.34346	0.001	0.005

## Sheet: UNW_PERMANOVA
Group 1	Group 2	Sample size	Permutations	pseudo-F	p-value	q-value
Blank	Blank_ext	10	999	0.886394	0.792	0.848571
Blank	Dermis	13	999	1.00146	0.474	0.5925
Blank	Epidermis	13	999	1.15376	0.147	0.315
Blank	Skin	13	999	5.06577	0.001	0.006
Blank	Subcutis	13	999	1.05621	0.313	0.426818
Blank_ext	Dermis	11	999	1.07241	0.299	0.426818
Blank_ext	Epidermis	11	999	1.33409	0.011	0.0275
Blank_ext	Skin	11	999	4.2295	0.002	0.006
Blank_ext	Subcutis	11	999	1.11859	0.227	0.425625
Dermis	Epidermis	14	999	0.835704	0.915	0.915
Dermis	Skin	14	999	4.90728	0.002	0.006
Dermis	Subcutis	14	999	0.946839	0.621	0.716538
Epidermis	Skin	14	999	4.13452	0.001	0.006
Epidermis	Subcutis	14	999	1.06107	0.294	0.426818
Skin	Subcutis	14	999	4.28745	0.002	0.006

## Sheet: WEI_PERMANOVA
Group 1	Group 2	Sample size	Permutations	pseudo-F	p-value	q-value
Blank	Blank_ext	10	999	1.32606	0.166	0.276667
Blank	Dermis	13	999	1.04165	0.363	0.45375
Blank	Epidermis	13	999	0.696777	0.754	0.807857
Blank	Skin	13	999	4.55428	0.001	0.0075
Blank	Subcutis	13	999	0.907294	0.505	0.582692
Blank_ext	Dermis	11	999	2.10843	0.016	0.0342857
Blank_ext	Epidermis	11	999	1.66212	0.044	0.0825
Blank_ext	Skin	11	999	2.8135	0.003	0.009
Blank_ext	Subcutis	11	999	2.48947	0.011	0.0275
Dermis	Epidermis	14	999	0.708258	0.822	0.822
Dermis	Skin	14	999	5.45548	0.002	0.0075
Dermis	Subcutis	14	999	1.13292	0.283	0.385909
Epidermis	Skin	14	999	3.92623	0.002	0.0075
Epidermis	Subcutis	14	999	1.26392	0.194	0.291
Skin	Subcutis	14	999	5.81346	0.002	0.0075
