# Supplementary material for: The microbiota of the surface, dermis and subcutaneous tissue of dog skin
Source: Anim Microbiome. 2020 Sep 22;2:34. doi: 10.1186/s42523-020-00050-8 (PMC7807805; doi:10.1186/s42523-020-00050-8)
Supplement: Supplementary file 7 — Additional file 7. Contaminants detected using Decontam R package. Criteria for removing are detailed in Material and methods. [file 42523_2020_50_MOESM7_ESM.xlsx]

## Sheet: decontam_removal
Additional file 7: Contaminants detected using Decontam R package. Criteria for removing detailed in material and methods.
We applied decontam R package to remove other contaminants. Since these samples are low-biomass samples, we applied the prevalence method rather than the frequency one.
Since different tissues should be decontaminated differently, we applied the software three times:
i) to skin swab samples and blanks; ii) to the biopsies and blanks; and iii) to the whole dataset.
Contaminants that appeared TRUE in the biopsies approach or in two out of the three approaches were removed from the final ASV table

## Sheet: All_samples
ASV	freq	prev	p.freq	p.prev	p	contaminant	Tax
186	0.00456602	23	NA	0.0347849	0.0347849	TRUE	D_4__Micrococcaceae
1058	0.000560889	5	NA	0.0854579	0.0854579	TRUE	D_5__Staphylococcus
1264	0.000285325	7	NA	0.0609782	0.0609782	TRUE	D_5__Actinomyces
1851	0.0145872	27	NA	0.0923403	0.0923403	TRUE	D_6__Methylobacterium sp. MM70
1902	0.00089559	2	NA	0.0423077	0.0423077	TRUE	D_5__Luteimonas
1993	0.000588945	4	NA	0.0391181	0.0391181	TRUE	D_6__Deinococcus antarcticus
2282	0.000694083	5	NA	0.0117354	0.0117354	TRUE	D_5__Variovorax
3141	3.5734e-05	2	NA	0.0423077	0.0423077	TRUE	D_6__uncultured bacterium
3502	0.00343275	15	NA	0.0473962	0.0473962	TRUE	D_6__Kocuria palustris
3813	0.000371537	6	NA	0.0303917	0.0303917	TRUE	D_4__Enterobacteriaceae
Genus	freq	prev	p.freq	p.prev	p	contaminant
506	0.00383843	5	NA	0.0854579	0.0854579	TRUE	D_0__Bacteria;D_1__Firmicutes;D_2__Bacilli;D_3__Bacillales;D_4__Bacillaceae;__
605	0.0023112	5	NA	0.0854579	0.0854579	TRUE	D_0__Bacteria;D_1__Firmicutes;D_2__Clostridia;D_3__Clostridiales;D_4__Family XIII;D_5__Mogibacterium
661	0.000117525	2	NA	0.0423077	0.0423077	TRUE	D_0__Bacteria;D_1__Firmicutes;D_2__Clostridia;D_3__Clostridiales;D_4__Ruminococcaceae;D_5__Ruminiclostridium 5
976	0.000114854	2	NA	0.0423077	0.0423077	TRUE	D_0__Bacteria;D_1__Proteobacteria;D_2__Gammaproteobacteria;D_3__Betaproteobacteriales;D_4__Burkholderiaceae;D_5__Aquabacterium
999	0.000950847	7	NA	0.0609782	0.0609782	TRUE	D_0__Bacteria;D_1__Proteobacteria;D_2__Gammaproteobacteria;D_3__Betaproteobacteriales;D_4__Burkholderiaceae;D_5__Variovorax

## Sheet: Skin_swab
ASV	freq	prev	p.freq	p.prev	p	contaminant	Taxonomy
186	0.00612325	12	NA	0.0081051	0.0081051	TRUE	D_4__Micrococcaceae
895	0.0103865	7	NA	0.0578947	0.0578947	TRUE	D_5__Chryseobacterium
917	0.000815145	5	NA	0.0255418	0.0255418	TRUE	D_5__Thermus
1058	0.000567458	3	NA	0.0964912	0.0964912	TRUE	D_5__Staphylococcus
1264	0.00032866	4	NA	0.0510836	0.0510836	TRUE	D_5__Actinomyces
1413	0.00314425	9	NA	0.0909026	0.0909026	TRUE	D_5__Achromobacter
1610	0.00547307	5	NA	0.0255418	0.0255418	TRUE	D_5__Anoxybacillus
1851	0.0212635	13	NA	0.0282766	0.0282766	TRUE	D_6__Methylobacterium sp. MM70
1930	0.00040203	3	NA	0.0964912	0.0964912	TRUE	D_6__uncultured bacterium
1993	0.00105095	3	NA	0.0964912	0.0964912	TRUE	D_6__Deinococcus antarcticus
2282	0.00117213	4	NA	0.0510836	0.0510836	TRUE	D_5__Variovorax
2434	0.00146532	3	NA	0.0964912	0.0964912	TRUE	D_6__uncultured bacterium
2595	0.000810132	3	NA	0.0964912	0.0964912	TRUE	D_5__Mycobacterium
2990	0.00573191	3	NA	0.0964912	0.0964912	TRUE	D_5__Acinetobacter
3249	0.00293673	8	NA	0.0290784	0.0290784	TRUE	D_5__Ralstonia
3445	0.000289486	3	NA	0.0964912	0.0964912	TRUE	D_6__Caldilinea sp. enrichment culture clone phylotype P23
3491	0.00282943	3	NA	0.0964912	0.0964912	TRUE	D_5__Neisseria
3502	0.00536084	9	NA	0.0909026	0.0909026	TRUE	D_6__Kocuria palustris
3813	0.000652886	4	NA	0.0510836	0.0510836	TRUE	D_4__Enterobacteriaceae
4057	0.00351558	5	NA	0.0255418	0.0255418	TRUE	D_5__Comamonas
4062	0.00072964	3	NA	0.0964912	0.0964912	TRUE	D_5__Pseudomonas
Genus	freq	prev	p.freq	p.prev	p	contaminant
494	0.0107257	8	NA	0.00327459	0.00327459	TRUE	D_0__Bacteria;D_1__Firmicutes;D_2__Bacilli;D_3__Bacillales;D_4__Bacillaceae;D_5__Anoxybacillus
974	0.00318998	8	NA	0.0432246	0.0432246	TRUE	D_0__Bacteria;D_1__Proteobacteria;D_2__Gammaproteobacteria;D_3__Betaproteobacteriales;D_4__Burkholderiaceae;D_5__Achromobacter
994	0.00270995	7	NA	0.00785901	0.00785901	TRUE	D_0__Bacteria;D_1__Proteobacteria;D_2__Gammaproteobacteria;D_3__Betaproteobacteriales;D_4__Burkholderiaceae;D_5__Ralstonia
999	0.00123382	4	NA	0.0638545	0.0638545	TRUE	D_0__Bacteria;D_1__Proteobacteria;D_2__Gammaproteobacteria;D_3__Betaproteobacteriales;D_4__Burkholderiaceae;D_5__Variovorax

## Sheet: Biopsies
ASV	freq	prev	p.freq	p.prev	p	contaminant	Taxonomy
186	0.00540579	22	NA	0.0738103	0.0738103	TRUE	D_4__Micrococcaceae
427	0.000623219	2	NA	0.0625	0.0625	TRUE	D_6__uncultured bacterium
561	0.00947338	22	NA	0.0738103	0.0738103	TRUE	D_6__Acinetobacter lwoffii
1902	0.00108556	2	NA	0.0625	0.0625	TRUE	D_5__Luteimonas
1993	0.000713873	4	NA	0.0685484	0.0685484	TRUE	D_6__Deinococcus antarcticus
2282	0.000841313	5	NA	0.0252364	0.0252364	TRUE	D_5__Variovorax
2652	0.000784318	2	NA	0.0625	0.0625	TRUE	D_5__Pseudomonas
2672	0.000138148	2	NA	0.0625	0.0625	TRUE	D_5__Nocardioides
3141	4.3314e-05	2	NA	0.0625	0.0625	TRUE	D_6__uncultured bacterium
3502	0.00408129	13	NA	0.0575196	0.0575196	TRUE	D_6__Kocuria palustris
3813	0.000450348	6	NA	0.0627781	0.0627781	TRUE	D_4__Enterobacteriaceae
3975	0.000267611	2	NA	0.0625	0.0625	TRUE	D_6__uncultured bacterium
4172	0.000540607	2	NA	0.0625	0.0625	TRUE	D_6__uncultured bacterium
Genus	freq	prev	p.freq	p.prev	p	contaminant	Taxonomy
258	0.000126008	2	NA	0.0588235	0.0588235	TRUE	D_0__Bacteria;D_1__Bacteroidetes;D_2__Bacteroidia;D_3__Chitinophagales;D_4__Chitinophagaceae;D_5__Sediminibacterium
506	0.00437986	4	NA	0.0628558	0.0628558	TRUE	D_0__Bacteria;D_1__Firmicutes;D_2__Bacilli;D_3__Bacillales;D_4__Bacillaceae;__
578	0.00068841	9	NA	0.0860563	0.0860563	TRUE	D_0__Bacteria;D_1__Firmicutes;D_2__Clostridia;D_3__Clostridiales;D_4__Clostridiaceae 1;D_5__Proteiniclasticum
605	0.00271653	4	NA	0.0628558	0.0628558	TRUE	D_0__Bacteria;D_1__Firmicutes;D_2__Clostridia;D_3__Clostridiales;D_4__Family XIII;D_5__Mogibacterium
661	0.000138264	2	NA	0.0588235	0.0588235	TRUE	D_0__Bacteria;D_1__Firmicutes;D_2__Clostridia;D_3__Clostridiales;D_4__Ruminococcaceae;D_5__Ruminiclostridium 5
671	6.38565e-05	2	NA	0.0588235	0.0588235	TRUE	D_0__Bacteria;D_1__Firmicutes;D_2__Clostridia;D_3__Clostridiales;D_4__Ruminococcaceae;D_5__uncultured
976	0.000135122	2	NA	0.0588235	0.0588235	TRUE	D_0__Bacteria;D_1__Proteobacteria;D_2__Gammaproteobacteria;D_3__Betaproteobacteriales;D_4__Burkholderiaceae;D_5__Aquabacterium

## Sheet: Final_removal
ASV	BLEX1-2	BLEX3-6	BLEX4-5	BLEX7	D1BL	D1DE	D1EP	D1SK	D1SU	D2BL	D2DE	D2EP	D2SK	D2SU	D3BL	D3DE	D3EP	D3SK	D3SU	D4BL	D4DE	D4EP	D4SK	D4SU	D5BL	D5DE	D5EP	D5SK	D5SU	D6BL	D6DE	D6EP	D6SK	D6SU	D7BL	D7DE	D7EP	D7SK	D7SU	NTC	All Samples	Biopsy	Skin swab	Total general	Final_decision	Taxonomy
186	52	165	0	105	169	29	14	0	43	41	0	0	0	0	194	132	0	0	65	191	0	105	0	62	25	0	18	0	172	0	0	0	62	381	97	0	157	0	26	11	1	1	1	3	Removed	D_4__Micrococcaceae
427	0	236	110	0	0	0	0	0	0	0	0	0	0	0	0	0	0	6	0	0	0	0	0	0	0	0	0	0	0	0	0	0	0	0	0	0	0	0	0	0	-	1	-	1	Removed	D_6__uncultured bacterium
561	22	1330	196	293	380	0	0	227	17	96	0	77	222	299	225	25	0	283	37	108	165	0	280	244	38	154	38	0	0	93	0	163	51	0	0	0	45	292	190	0	-	1	-	1	Removed	D_6__Acinetobacter lwoffii
895	0	0	0	686	617	59	66	0	74	0	219	343	0	60	0	244	320	0	0	263	92	0	0	42	48	0	0	0	0	215	83	68	0	469	338	47	272	0	119	0	-	-	1	1	Not removed	D_5__Chryseobacterium
917	0	120	32	13	39	94	73	0	0	18	101	0	0	57	0	0	0	0	0	0	0	0	0	0	0	0	0	0	13	0	0	0	0	0	0	15	0	0	12	0	-	-	1	1	Not removed	D_5__Thermus
1058	0	0	0	0	36	0	117	0	0	0	0	0	0	0	0	0	0	0	0	123	0	0	0	0	0	0	0	0	0	58	39	0	0	0	0	0	0	0	0	0	1	-	1	2	Removed	D_5__Staphylococcus
1264	15	0	16	0	10	0	0	0	0	0	14	0	0	0	0	0	0	0	0	0	0	0	0	0	0	0	40	0	0	0	0	0	0	0	36	16	0	0	0	0	1	-	1	2	Removed	D_5__Actinomyces
1413	0	0	79	38	0	0	0	0	74	0	0	0	0	136	132	0	35	0	0	92	146	168	0	146	16	9	84	11	189	42	0	111	0	38	259	31	95	0	25	0	-	-	1	1	Not removed	D_5__Achromobacter
1610	0	66	415	0	0	0	0	0	0	315	0	0	0	790	0	109	0	0	0	861	0	0	0	476	0	0	0	0	0	0	0	298	0	0	133	225	0	0	35	0	-	-	1	1	Not removed	D_5__Anoxybacillus
1851	156	598	226	369	72	46	77	0	141	0	0	27	12	34	56	206	77	0	0	0	83	0	0	167	212	707	585	101	0	190	0	0	96	0	189	37	283	0	105	962	1	-	1	2	Removed	D_6__Methylobacterium sp. MM70
1902	0	0	0	0	0	0	0	0	0	0	0	0	0	0	0	0	0	0	0	101	0	0	0	0	0	0	0	0	0	0	0	0	0	0	0	0	0	0	0	152	1	1	-	2	Removed	D_5__Luteimonas
1930	0	57	0	0	0	18	0	0	0	26	0	0	0	54	0	0	0	0	0	24	0	0	0	0	0	17	0	0	0	0	0	0	0	0	0	0	0	0	0	0	-	-	1	1	Not removed	D_6__uncultured bacterium
1993	0	0	0	101	39	0	0	0	0	0	37	0	0	0	0	0	0	0	0	299	0	0	0	0	0	0	0	0	0	0	0	0	0	0	0	0	0	0	0	0	1	1	1	3	Removed	D_6__Deinococcus antarcticus
2282	10	0	0	0	116	0	0	0	0	0	0	0	0	0	0	0	0	0	0	0	0	0	0	0	0	0	59	0	0	0	0	0	0	0	70	0	0	0	0	23	1	1	1	3	Removed	D_5__Variovorax
2434	67	0	39	0	0	0	0	0	35	0	0	0	0	0	172	0	0	0	0	0	36	0	0	0	0	0	0	0	0	0	0	0	0	0	0	0	64	0	17	0	-	-	1	1	Not removed	D_6__uncultured bacterium
2595	0	0	0	0	0	88	173	0	41	98	134	13	0	0	8	0	19	0	0	55	24	27	0	39	0	37	0	0	13	0	0	0	0	0	0	28	18	0	0	0	-	-	1	1	Not removed	D_5__Mycobacterium
2652	0	0	0	0	0	0	0	308	0	0	0	0	0	0	0	0	0	0	0	359	0	0	0	0	0	0	0	0	0	207	0	0	0	0	0	0	0	0	0	0	-	1	-	1	Removed	D_5__Pseudomonas
2672	0	0	35	40	0	0	0	0	0	0	0	0	32	0	0	0	0	0	0	0	0	0	0	0	0	0	0	0	0	0	0	0	0	0	0	0	0	0	0	0	-	1	-	1	Removed	D_5__Nocardioides
2990	0	0	1460	0	0	50	0	0	0	0	0	0	0	0	0	0	0	0	0	846	46	0	0	293	45	0	0	0	0	0	0	109	0	0	0	107	640	0	54	0	-	-	1	1	Not removed	D_5__Acinetobacter
3141	0	18	0	0	0	0	0	0	0	0	0	0	0	0	0	0	0	0	0	0	0	0	0	0	0	0	0	0	0	4	0	0	0	0	0	0	0	0	0	0	1	1	-	2	Removed	D_6__uncultured bacterium
3249	0	82	0	64	0	24	92	0	0	76	9	0	0	0	12	0	224	0	21	182	60	0	0	238	0	0	29	0	93	122	0	3	0	121	157	19	42	0	0	0	-	-	1	1	Not removed	D_5__Ralstonia
3445	0	0	0	0	8	0	0	0	0	0	0	0	0	0	0	15	7	0	0	15	0	26	0	0	0	0	0	0	0	0	0	17	0	0	46	0	0	0	8	0	-	-	1	1	Not removed	D_6__Caldilinea sp. enrichment culture clone phylotype P23
3491	0	0	0	0	0	354	171	0	51	0	0	64	0	0	0	63	0	0	129	215	0	310	0	194	0	0	0	0	0	47	0	0	0	0	468	0	0	0	337	0	-	-	1	1	Not removed	D_5__Neisseria
3502	0	0	0	87	168	27	0	0	0	92	0	0	0	63	0	298	0	0	0	39	115	0	0	85	24	0	0	26	0	104	0	0	0	0	0	0	44	90	0	252	1	1	1	3	Removed	D_6__Kocuria palustris
3813	0	51	35	0	0	16	0	0	0	0	0	0	0	0	9	0	0	0	0	0	0	0	0	0	20	0	0	0	0	0	0	13	0	0	0	0	0	0	0	0	1	1	1	3	Removed	D_4__Enterobacteriaceae
3975	0	0	73	74	0	0	0	0	0	0	0	0	52	0	0	0	0	38	0	0	0	0	0	0	0	0	0	0	0	0	0	0	26	0	0	0	0	44	0	0	-	1	-	1	Not removed	D_6__uncultured bacterium
4057	0	0	121	0	0	0	0	0	321	0	0	0	0	415	198	0	210	0	79	0	340	0	0	314	15	363	188	0	697	177	44	268	0	0	231	0	62	0	0	0	-	-	1	1	Not removed	D_5__Comamonas
4062	0	0	46	0	0	34	15	0	29	0	0	0	0	0	0	0	0	0	0	0	13	0	0	0	22	0	0	0	0	0	0	0	0	0	48	0	0	0	0	0	-	-	1	1	Not removed	D_5__Pseudomonas
4172	0	0	0	0	0	0	0	13	0	0	0	0	0	0	0	0	0	0	0	0	0	0	0	0	17	0	0	0	0	0	0	0	0	0	0	0	0	0	0	56	-	1	-	1	Removed	D_6__uncultured bacterium
																																									10	13	21	44
OTU	BLEX1-2	BLEX3-6	BLEX4-5	BLEX7	D1BL	D1DE	D1EP	D1PE	D1SU	D2BL	D2DE	D2EP	D2PE	D2SU	D3BL	D3DE	D3EP	D3PE	D3SU	D4BL	D4DE	D4EP	D4PE	D4SU	D5BL	D5DE	D5EP	D5PE	D5SU	D6BL	D6DE	D6EP	D6PE	D6SU	D7BL	D7DE	D7EP	D7PE	D7SU	NTC	All	biopsy	skin	Total general	Final_decision	Taxonomy
258	0	0	0	0	0	0	0	0	0	0.00340182	0	0	0	0	0	0	0	0.000879187	0	0.000882463	0	0	0	0	0	0	0	0	0	0	0	0	0	0	0	0	0	0	0	0	-	1	-	1	Removed	D_0__Bacteria;D_1__Bacteroidetes;D_2__Bacteroidia;D_3__Chitinophagales;D_4__Chitinophagaceae;D_5__Sediminibacterium
494	0.0472114	0.00427046	0.0199807	0.0295998	0.0175162	0.0239909	0.039334	0	0	0.042863	0.0589406	0.0363556	0	0.0505794	0	0.00447602	0.0215618	0	0.0385495	0.0292231	0.0179969	0.0251561	0	0.0212291	0	0.02079	0	0	0.0484905	0	0	0.0232051	0	0.0389222	0.0131241	0.0133571	0.0147569	0	0.00184327	0	-	-	1	1	Not removed	D_0__Bacteria;D_1__Firmicutes;D_2__Bacilli;D_3__Bacillales;D_4__Bacillaceae;D_5__Anoxybacillus
506	0	0.0064704	0.0103996	0	0	0	0	0	0.115961	0	0	0	0	0	0	0	0	0	0	0	0	0	0	0	0	0	0	0.00462204	0	0	0	0	0	0	0.0160845	0	0	0	0	0	1	1	-	2	Removed	D_0__Bacteria;D_1__Firmicutes;D_2__Bacilli;D_3__Bacillales;D_4__Bacillaceae;__
578	0.00370632	0.00213523	0.00216659	0	0	0	0	0	0.000998431	0	0	0	0.000125657	0.000960369	0.0115086	0	0	0	0	0.000203645	0	0	0.00107486	0	0	0	0	0.00074549	0	0	0	0	0	0.000598802	0	0.00112793	0	0	0	0	-	1	-	1	Removed	D_0__Bacteria;D_1__Firmicutes;D_2__Clostridia;D_3__Clostridiales;D_4__Clostridiaceae 1;D_5__Proteiniclasticum
605	0	0	0	0	0	0	0	0	0	0	0	0	0	0	0.00500375	0	0	8.58e-05	0	0.00543054	0	0	0	0	0	0.0022176	0	0	0	0	0	0	0	0	0	0	0	0	0	0.0797101	1	1	-	2	Removed	D_0__Bacteria;D_1__Firmicutes;D_2__Clostridia;D_3__Clostridiales;D_4__Family XIII;D_5__Mogibacterium
661	0	0	0	0	0	0	0	0	0	0	0	0	0	0	0.00337753	0	0	0	0	0	0	0	0	0	0	0	0	0	0	0.00132345	0	0	0	0	0	0	0	0	0	0	1	1	-	2	Removed	D_0__Bacteria;D_1__Firmicutes;D_2__Clostridia;D_3__Clostridiales;D_4__Ruminococcaceae;D_5__Ruminiclostridium 5
671	0	0	0	0.00050291	0.00166821	0	0	0	0	0	0	0	0	0	0	0	0	0	0	0	0	0	0.000347749	0	0	0	0	0	0	0	0	0	0	0	0	0	0	0	0	0	-	1	-	1	Removed	D_0__Bacteria;D_1__Firmicutes;D_2__Clostridia;D_3__Clostridiales;D_4__Ruminococcaceae;D_5__uncultured
974	0	0	0.00380356	0.00273008	0	0	0	0	0.00527742	0	0	0	0	0.00870734	0.0165124	0	0.00226625	0	0	0.00312256	0.00878777	0.0149866	0	0.00651146	0.00555749	0.000623701	0.00615159	0.000546693	0.0195409	0.00277925	0.00266738	0.00864351	0	0.00227545	0.0255575	0.00184031	0.00383034	0	0.00131662	0	-	-	1	1	Removed	D_0__Bacteria;D_1__Proteobacteria;D_2__Gammaproteobacteria;D_3__Betaproteobacteriales;D_4__Burkholderiaceae;D_5__Achromobacter
976	0	0.00064704	0	0	0	0	0	0	0	0	0	0	0	0	0	0	0	0	0	0	0	0	0	0	0	0	0	0	0	0	0	0	0	0	0.00394711	0	0	0	0	0	1	1	-	2	Removed	D_0__Bacteria;D_1__Proteobacteria;D_2__Gammaproteobacteria;D_3__Betaproteobacteriales;D_4__Burkholderiaceae;D_5__Aquabacterium
994	0	0.00530573	0	0.00459803	0	0.00118718	0.00462753	0	0.00271003	0.0103415	0.000617538	0.00132202	0	0.00928357	0.00150113	0.00151938	0.0178063	0	0.00343025	0.00617724	0.00361141	0	0	0.0106146	0	0	0.00871476	0	0.00961539	0.00807306	0	0.000233608	0	0.00724551	0.0154924	0.00112793	0.00169341	0	0	0	-	-	1	1	Removed	D_0__Bacteria;D_1__Proteobacteria;D_2__Gammaproteobacteria;D_3__Betaproteobacteriales;D_4__Burkholderiaceae;D_5__Ralstonia
999	0.000882457	0	0	0	0.0107507	0	0	0	0	0	0	0	0	0	0	0	0	0	0	0	0	0	0	0	0	0.00762301	0.00432076	0	0	0	0	0.00264756	0	0	0.00690744	0	0	0	0	0.00490196	1	-	1	2	Removed	D_0__Bacteria;D_1__Proteobacteria;D_2__Gammaproteobacteria;D_3__Betaproteobacteriales;D_4__Burkholderiaceae;D_5__Variovorax
